# Supplementary material for: VEGFR Blockade Reduces Mycobacterium tuberculosis-Induced Lung Pathology in Immunocompromised Mice
Source: Cells. 2026 Mar 24;15(7):573. doi: 10.3390/cells15070573 (PMC13072297; doi:10.3390/cells15070573)
Supplement: Supplementary file 1 [file cells-15-00573-s001.zip]

Archive with 1 entries (1 files):
- cells-4167520-supplementary.pdf
